# Supplementary material for: LKB1 Loss Correlates with STING Loss and, in Cooperation with β-Catenin Membranous Loss, Indicates Poor Prognosis in Patients with Operable Non-Small Cell Lung Cancer
Source: Cancers (Basel). 2024 May 10;16(10):1818. doi: 10.3390/cancers16101818 (PMC11120022; doi:10.3390/cancers16101818)
Supplement: Supplementary file 1 [file cancers-16-01818-s001.zip]

Archive with 21 entries (21 files):
- Supplementary material - Index review.pdf
- Supplementary material S1.pdf
- Supplementary material S2.pdf
- Supplementary material S3.pdf
- Supplementary material S6.pdf
- Supplementary Table S10.pdf
- Supplementary Table S11.pdf
- Supplementary Table S12.pdf
- Supplementary Table S13.pdf
- Supplementary Table S14.pdf
- Supplementary Table S15.pdf
- Supplementary Table S16.pdf
- Supplementary Table S17.pdf
- Supplementary Table S18.pdf
- Supplementary Table S19.pdf
- Supplementary Table S20.pdf
- Supplementary Table S4.pdf
- Supplementary Table S5.pdf
- Supplementary Table S7.pdf
- Supplementary Table S8.pdf
- Supplementary Table S9.pdf
